# Supplementary material for: A Predictive Computational Framework for Staphylococcus aureus Biofilm Growth Stages in Hydrodynamic Conditions
Source: Pathogens. 2026 Jan 21;15(1):118. doi: 10.3390/pathogens15010118 (PMC12844980; doi:10.3390/pathogens15010118)
Supplement: Supplementary file 1 [file pathogens-15-00118-s001.zip]

Archive with 1 entries (1 files):
- pathogens-4086234-supplementary.pdf
